# Supplementary material for: The power of oral and nasal calls to discriminate individual mothers and offspring in red deer, Cervus elaphus
Source: Front Zool. 2015 Jan 13;12:2. doi: 10.1186/s12983-014-0094-5 (PMC4301055; doi:10.1186/s12983-014-0094-5)
Supplement: Additional file 2: — Examples of oral calls of four individual calves, two calls per individual. [file 12983_2014_94_MOESM2_ESM.zip]

Archive with 1 entries (1 files):
- 1656636494140294_add2.wav
